# Supplementary material for: To the Understanding of Catalysis by D-Amino Acid Transaminases: A Case Study of the Enzyme from Aminobacterium colombiense
Source: Molecules. 2023 Feb 23;28(5):2109. doi: 10.3390/molecules28052109 (PMC10003956; doi:10.3390/molecules28052109)
Supplement: Supplementary file 1 [file molecules-28-02109-s001.zip]

Archive with 1 entries (1 files):
- molecules-2221115-supplementary.pdf
